# Supplementary material for: Quantification of In Vitro Replicative Lifespan Elongation Activity of Hormones, Antioxidants, Plant Extract and Bacterial Exudate by Updated “Overlay Method”
Source: Medicines (Basel). 2026 Mar 30;13(2):12. doi: 10.3390/medicines13020012 (PMC13108127; doi:10.3390/medicines13020012)
Supplement: Supplementary file 1 [file medicines-13-00012-s001.zip]

Archive with 1 entries (1 files):
- medicines-4097392-supplementary.pptx
